# Supplementary material for: Ideonella sakaiensis Can Metabolize Bisphenol A as a Carbon Source
Source: Microorganisms. 2023 Nov 30;11(12):2891. doi: 10.3390/microorganisms11122891 (PMC10745525; doi:10.3390/microorganisms11122891)
Supplement: Supplementary file 1 [file microorganisms-11-02891-s001.zip]

Archive with 3 entries (3 files):
- Supplementary Figure S1. growth 72h.pdf
- Supplementary Material S1.pdf
- Supplementary Table S1. Readings Plate every 5 minutes for 72h.ods
